# Supplementary material for: Mouse model of chromosome mosaicism reveals lineage-specific depletion of aneuploid cells and normal developmental potential
Source: Nat Commun. 2016 Mar 29;7:11165. doi: 10.1038/ncomms11165 (PMC4820631; doi:10.1038/ncomms11165)
Supplement: Supplementary Data 1 — Single-cell genome sequencing [file ncomms11165-s2.xlsx]

## Sheet: sequencing stats
Supplementary Data 1: Single-cell genome sequencing
Order	FileName	Embryo code	Embryo Name in Figure	Library Prep	Read length	Genome build	Sequence reads after duplicate removal	Mapped Reads after duplicate removal	Mapped% after duplciate removal	Depth of Coverage	SEQ QC-failed	MAPD	MAPD QC-failed
1	mouse_MouseE2A	An2	R2	NEXTERA XT	89	mm9	13100403	10080385	76.95	0.337922	NO	0.161611	NO
2	mouse_MouseE2B	An2	R2	NEXTERA XT	89	mm9	13753086	10207050	74.22	0.342169	NO	0.179249	NO
3	mouse_MouseE2C	An2	R2	NEXTERA XT	89	mm9	13002693	10034000	77.17	0.336368	NO	0.164685	NO
4	mouse_MouseE2D	An2	R2	NEXTERA XT	89	mm9	11946238	9389717	78.6	0.314769	NO	0.207641	NO
5	mouse_MouseE2G	An2	R2	NEXTERA XT	89	mm9	9466249	7479761	79.02	0.250742	NO	0.177423	NO
6	mouse_MouseE2H	An2	R2	NEXTERA XT	89	mm9	12377329	9727966	78.6	0.326108	NO	0.176688	NO
7	An1-5612-A_3M	An1	R1	TruSeq	50	mm9	3003994	1760335	58.6	0.0331524	NO	0.217173	NO
8	An1-5612-B_3M	An1	R1	TruSeq	50	mm9	3004037	1779648	59.24	0.0335161	NO	0.18772	NO
9	An1-5612-C_3M	An1	R1	TruSeq	50	mm9	2998269	1765170	58.87	0.0332435	NO	0.217937	NO
10	An1-5612-D_3M	An1	R1	TruSeq	50	mm9	3011045	1777203	59.02	0.0334701	NO	0.18647	NO
11	An1-5612-E_3M	An1	R1	TruSeq	50	mm9	3005527	1711883	56.96	0.0322399	NO	0.253732	NO
12	An1-5612-F_3M	An1	R1	TruSeq	50	mm9	3010868	1736671	57.68	0.0327068	NO	0.227291	NO
13	An1-5612-G_3M	An1	R1	TruSeq	50	mm9	2996405	1732473	57.82	0.0326277	NO	0.204948	NO
14	An1-5612-H_3M	An1	R1	TruSeq	50	mm9	3001217	1743214	58.08	0.03283	NO	0.230602	NO
15	An3-5612-A_3M	An3	R3	TruSeq	50	mm9	2985617	1686325	56.48	0.0317586	NO	0.142859	NO
16	An3-5612-B_3M	An3	R3	TruSeq	50	mm9	2982498	1797409	60.27	0.0338506	NO	0.165329	NO
17	An3-5612-C_3M	An3	R3	TruSeq	50	mm9	3015658	1725556	57.22	0.0324974	NO	0.170684	NO
18	An3-5612-D_3M	An3	R3	TruSeq	50	mm9	3017228	1730810	57.36	0.0325964	NO	0.112479	NO
19	An3-5612-E_3M	An3	R3	TruSeq	50	mm9	2997491	1774091	59.19	0.0334115	NO	0.156008	NO
20	An3-5612-F_3M	An3	R3	TruSeq	50	mm9	2868380	1629562	56.81	0.0306896	NO	0.126984	NO
21	C2-5612-A_3M	C2	C1	TruSeq	50	mm9	3004889	1718024	57.17	0.0323556	NO	0.256408	NO
22	C2-5612-B_3M	C2	C1	TruSeq	50	mm9	2997735	1830593	61.07	0.0344756	NO	0.242749	NO
23	C2-5612-C_3M	C2	C1	TruSeq	50	mm9	3017129	1830665	60.68	0.0344769	NO	0.219862	NO
24	C2-5612-D_3M	C2	C1	TruSeq	50	mm9	3032391	1862410	61.42	0.0350748	NO	0.214521	NO
25	C2-5612-E_3M	C2	C1	TruSeq	50	mm9	3017073	1887770	62.57	0.0355524	NO	0.221594	NO
26	C2-5612-F_3M	C2	C1	TruSeq	50	mm9	3012713	1784644	59.24	0.0336102	NO	0.204081	NO
27	C2-5612-G_3M	C2	C1	TruSeq	50	mm9	2993381	363525	12.14	0.00684627	NO	0.487697	YES
28	C2-5612-H_3M	C2	C1	TruSeq	50	mm9	2982614	1770813	59.37	0.0333498	NO	0.207265	NO
29	GC021182_1	exC1	C2	NEXTERA XT	89	mm9	2390856	1738177	72.7	0.0582685	NO	0.236874	NO
30	GC021182_2	exC1	C2	NEXTERA XT	89	mm9	2868684	2244321	78.24	0.0752359	NO	0.231305	NO
31	GC021182_3	exC1	C2	NEXTERA XT	89	mm9	3741067	3030714	81.01	0.101598	NO	0.237566	NO
32	GC021182_4	exC1	C2	NEXTERA XT	89	mm9	2543466	2095371	82.38	0.0702426	NO	0.211736	NO
33	GC021182_5	exC1	C2	NEXTERA XT	89	mm9	3338504	2694464	80.71	0.0903259	NO	0.188604	NO
34	GC021182_6	exC1	C2	NEXTERA XT	89	mm9	5453477	4264642	78.2	0.142963	NO	0.211781	NO
35	GC021182_7	exC1	C2	NEXTERA XT	89	mm9	3544236	2836398	80.03	0.0950839	NO	0.246322	NO
36	GC021182_8	exC1	C2	NEXTERA XT	89	mm9	3999362	3030164	75.77	0.10158	NO	0.204982	NO
37	GC021182_9	exC2	C3	NEXTERA XT	89	mm9	3338237	2536570	75.99	0.0850329	NO	0.209277	NO
38	GC021182_10	exC2	C3	NEXTERA XT	89	mm9	3193692	2498557	78.23	0.0837586	NO	0.22399	NO
39	GC021182_11	exC2	C3	NEXTERA XT	89	mm9	3514055	2768550	78.79	0.0928095	NO	0.19423	NO
40	GC021182_12	exC2	C3	NEXTERA XT	89	mm9	3687210	2898888	78.62	0.0971788	NO	0.21068	NO
41	GC021182_13	exC2	C3	NEXTERA XT	89	mm9	3822175	3003989	78.59	0.100702	NO	0.211021	NO
42	GC021182_14	exC2	C3	NEXTERA XT	89	mm9	2251968	1770515	78.62	0.0593526	NO	0.214943	NO
43	GC021182_15	exC2	C3	NEXTERA XT	89	mm9	1889931	1459447	77.22	0.0489247	NO	0.257056	NO
44	GC021182_16	exC2	C3	NEXTERA XT	89	mm9	4832838	3403708	70.43	0.114102	NO	0.216031	NO
45	GC021182_17	exC3	C4	NEXTERA XT	89	mm9	3136	1594	50.83	5.34353e-05	YES	0.324842	NO
46	GC021182_18	exC3	C4	NEXTERA XT	89	mm9	2472	1420	57.44	4.76023e-05	YES	0.207939	NO
47	GC021182_19	exC3	C4	NEXTERA XT	89	mm9	1634975	1299001	79.45	0.0435461	NO	0.211462	NO
48	GC021182_20	exC3	C4	NEXTERA XT	89	mm9	3131737	2479518	79.17	0.0831203	NO	0.187987	NO
49	GC021182_21	exC3	C4	NEXTERA XT	89	mm9	5188188	4254810	82.01	0.142633	NO	0.245686	NO
50	GC021182_22	exC3	C4	NEXTERA XT	89	mm9	5266417	4077687	77.43	0.136695	NO	0.174491	NO
51	GC021182_23	exC3	C4	NEXTERA XT	89	mm9	3833461	3054358	79.68	0.102391	NO	0.215871	NO
52	GC021182_24	exC3	C4	NEXTERA XT	89	mm9	3977618	2771760	69.68	0.0929171	NO	0.197414	NO
53	GC021182_25	exAn1	R4	NEXTERA XT	89	mm9	7713051	5741422	74.44	0.192468	NO	0.190334	NO
54	GC021182_26	exAn1	R4	NEXTERA XT	89	mm9	5356792	4326312	80.76	0.14503	NO	0.198458	NO
55	GC021182_27	exAn1	R4	NEXTERA XT	89	mm9	3476928	2838030	81.62	0.0951386	NO	0.189085	NO
56	GC021182_28	exAn1	R4	NEXTERA XT	89	mm9	4346324	3584826	82.48	0.120173	NO	0.257014	NO
57	GC021182_29	exAn1	R4	NEXTERA XT	89	mm9	4453697	3614760	81.16	0.121177	NO	0.272141	NO
58	GC021182_30	exAn1	R4	NEXTERA XT	89	mm9	3822461	3054632	79.91	0.1024	NO	0.258252	NO
59	GC021182_31	exAn1	R4	NEXTERA XT	89	mm9	2919923	2371771	81.23	0.0795083	NO	0.241773	NO
60	GC021182_32	exAn2	R5	NEXTERA XT	89	mm9	4598866	3109337	67.61	0.104234	NO	0.202661	NO
61	GC021182_33	exAn2	R5	NEXTERA XT	89	mm9	4917100	3195797	64.99	0.107132	NO	0.237095	NO
62	GC021182_34	exAn2	R5	NEXTERA XT	89	mm9	4960304	3741690	75.43	0.125432	NO	0.168194	NO
63	GC021182_35	exAn2	R5	NEXTERA XT	89	mm9	4605677	3676840	79.83	0.123258	NO	0.249523	NO
64	GC021182_36	exAn2	R5	NEXTERA XT	89	mm9	4005852	3184936	79.51	0.106768	NO	0.227154	NO
65	GC021182_37	exAn2	R5	NEXTERA XT	89	mm9	4276751	3261709	76.27	0.109342	NO	0.275913	NO
66	GC021182_38	exAn2	R5	NEXTERA XT	89	mm9	3247882	2413031	74.3	0.0808915	NO	0.237538	NO
67	GC021182_39	exAn2	R5	NEXTERA XT	89	mm9	2430833	1940691	79.84	0.0650573	NO	0.225257	NO
68	GC021182_40	C3	C5	NEXTERA XT	89	mm9	5601931	3377571	60.29	0.113226	NO	0.192377	NO
69	GC021182_41	C3	C5	NEXTERA XT	89	mm9	6793553	4083297	60.11	0.136883	NO	0.206663	NO
70	GC021182_42	C3	C5	NEXTERA XT	89	mm9	1962261	1574343	80.23	0.0527763	NO	0.201292	NO
71	GC021182_43	C3	C5	NEXTERA XT	89	mm9	5692518	4522381	79.44	0.151603	NO	0.192889	NO
72	GC021182_44	C3	C5	NEXTERA XT	89	mm9	4808614	3714346	77.24	0.124515	NO	0.200576	NO
73	GC021182_45	C3	C5	NEXTERA XT	89	mm9	3662397	2922395	79.79	0.0979668	NO	0.210102	NO
74	GC021182_46	C3	C5	NEXTERA XT	89	mm9	3845150	2978641	77.46	0.0998523	NO	0.191501	NO
75	GC021182_47	C3	C5	NEXTERA XT	89	mm9	2727694	1719732	63.05	0.0576502	NO	0.24178	NO
76	TAAGGCGA-TATCCTCT-R1-1	R1	R6	NEXTERA XT	89	mm9	5443637	4481823	82.33	0.146867	NO	0.199515	NO
77	CGTACTAG-TATCCTCT-R1-2	R1	R6	NEXTERA XT	89	mm9	3728745	3147646	84.42	0.103147	NO	0.220614	NO
78	AGGCAGAA-TATCCTCT-R1-3	R1	R6	NEXTERA XT	89	mm9	4243881	3590459	84.6	0.117657	NO	0.209183	NO
79	TCCTGAGC-TATCCTCT-R1-4	R1	R6	NEXTERA XT	89	mm9	3081272	2616591	84.92	0.0857443	NO	0.256057	NO
80	GGACTCCT-TATCCTCT-R1-5	R1	R6	NEXTERA XT	89	mm9	3737808	3194189	85.46	0.104672	NO	0.233259	NO
81	TAGGCATG-TATCCTCT-R1-6	R1	R6	NEXTERA XT	89	mm9	3173246	2720263	85.72	0.0891415	NO	0.219758	NO
82	CTCTCTAC-TATCCTCT-R1-7	R1	R6	NEXTERA XT	89	mm9	3141639	2708242	86.2	0.0887476	NO	0.214555	NO
83	CAGAGAGG-TATCCTCT-R1-8	R1	R6	NEXTERA XT	89	mm9	2687799	2318049	86.24	0.0759612	NO	0.214578	NO
84	GCTACGCT-TATCCTCT-R2-1	R2	R7	NEXTERA XT	89	mm9	2685067	2247832	83.72	0.0736602	NO	0.223873	NO
85	CGAGGCTG-TATCCTCT-R2-2	R2	R7	NEXTERA XT	89	mm9	2304953	1891168	82.05	0.0619725	NO	0.231688	NO
86	AAGAGGCA-TATCCTCT-R2-3	R2	R7	NEXTERA XT	89	mm9	3818950	3248034	85.05	0.106436	NO	0.223496	NO
87	GTAGAGGA-TATCCTCT-R2-4	R2	R7	NEXTERA XT	89	mm9	4484777	3854694	85.95	0.126316	NO	0.207225	NO
88	TAAGGCGA-AGAGTAGA-R2-5	R2	R7	NEXTERA XT	89	mm9	5550356	3635914	65.51	0.119147	NO	0.223674	NO
89	CGTACTAG-AGAGTAGA-R2-6	R2	R7	NEXTERA XT	89	mm9	3579744	2619012	73.16	0.0858236	NO	0.225079	NO
90	AGGCAGAA-AGAGTAGA-R2-7	R2	R7	NEXTERA XT	89	mm9	3054653	2181623	71.42	0.0714906	NO	0.254842	NO
91	TCCTGAGC-AGAGTAGA-R2-8	R2	R7	NEXTERA XT	89	mm9	3764700	2735912	72.67	0.0896543	NO	0.208543	NO
92	GGACTCCT-AGAGTAGA-R3-1	R3	R8	NEXTERA XT	89	mm9	4305843	2905332	67.47	0.0952061	NO	0.235129	NO
93	TAGGCATG-AGAGTAGA-R3-2	R3	R8	NEXTERA XT	89	mm9	3519909	2469056	70.15	0.0809096	NO	0.204697	NO
94	CTCTCTAC-AGAGTAGA-R3-3	R3	R8	NEXTERA XT	89	mm9	3620858	2538668	70.11	0.0831908	NO	0.199759	NO
95	CAGAGAGG-AGAGTAGA-R3-4	R3	R8	NEXTERA XT	89	mm9	5134631	3760430	73.24	0.123227	NO	0.242114	NO
96	GCTACGCT-AGAGTAGA-R3-5	R3	R8	NEXTERA XT	89	mm9	2448277	1510847	61.71	0.0495096	NO	0.235965	NO
97	CGAGGCTG-AGAGTAGA-R3-6	R3	R8	NEXTERA XT	89	mm9	2076515	1246876	60.05	0.0408594	NO	0.193072	NO
98	AAGAGGCA-AGAGTAGA-R3-7	R3	R8	NEXTERA XT	89	mm9	3042110	1949108	64.07	0.0638712	NO	0.207793	NO
99	GTAGAGGA-AGAGTAGA-R3-8	R3	R8	NEXTERA XT	89	mm9	3245115	2018739	62.21	0.066153	NO	0.250598	NO
	Embryo	to which embryo this cell belongs; cells depicted in the circosplots from the outer to the inner ring are in ascending order in this list (outer cell circos=first in this list). Single cells that failed amplification or processing are not in this list. Single cells that failed SEQ or MAPD QC are not shown in the circosplot.
	Read length	50 bases= single-end HiSeq run, not trimmed; 89 bases= paired-end HiSeq run, trimmed for 12 bases
