# Supplementary material for: Mouse model of chromosome mosaicism reveals lineage-specific depletion of aneuploid cells and normal developmental potential
Source: Nat Commun. 2016 Mar 29;7:11165. doi: 10.1038/ncomms11165 (PMC4820631; doi:10.1038/ncomms11165)
Supplement: Supplementary Data 2 — Chimera movie data [file ncomms11165-s3.xlsx]

## Sheet: E2.5 - E3.5 movie
Supplementary Data 2: Chimera movie data E2.5 - E3.5
Embryo	Number of cells at 8 cell stage		Total cells			Abnormal events		INSIDE CELLS										OUTSIDE CELLS										Senescence			Symmetric division		Asymmetric division		Distribution after 5th cleavage				Distribution after 6th cleavage (excluding dead cells)				Lost to tracking		Sister ICM death				Distribution after 5th cleavage
								Total inside cells (survive & die)					Inside cell death					Total outside cells (survive & die)					Outside cell death
	Control	Reversine	Control	Reversine	Total	Reversine	Control	Reversine	Control	Reversine & abnormal	Normal controls	Total inside	Reversine	Control	Reversine & abnormal	Normal controls	Total inside die	Reversine	Control	Reversine & abnormal	Normal controls	Total	Reversine	Control	Reversine & abnormal	Normal controls	Total outside die	Reversine	Control	Total	Reversine	Control	Reversine	Control	Inside reversine	Outside reversine	Inside control	Outside control	Inside reversine	Outside reversine	Inside control	Outside control	Control	Reversine	Both survive	Both die	One dies	Total pairs	Inside reversine & abnormal
1	3	4	30	35	65	0	3	12	8	12	8	20	5	3	5	3	8	23	22	28	17	45	0	0	0	0	0				6	5	4	2	6	10	4	8	7	23	5	22	5	7	9	3	2	14	6
3	4	4	27	29	56	3	0	5	13	5	13	18	4	3	4	3	7	24	14	23	23	38	2	0	2	0	2	2	0	2	7	5	5	5	3	11	7	9	1	21	10	14	7	7	4	1	4	9	3
7	4	4	30	22	52	0	2	7	12	11	8	19	4	1	5	0	5	15	18	17	16	33	1	0	1	0	1				5	6	3	3	5	9	6	10	3	14	11	18	1	2	10	1	2	13	7
8	4	4	23	25	48	2	3	6	3	7	2	9	1	1	2	0	2	19	20	25	14	39	2	0	2	0	2	1	0	0	5	9	2	2	4	9	3	11	5	17	2	20	0	2	4	0	1	5	5
10	4	4	33	25	58	0	1	6	12	6	12	18	2	5	2	5	7	19	21	21	18	40	0	0	0	0	0	0	0	0	7	4	3	4	5	11	7	9	4	19	7	21	5	0	6	2	3	11	5
12	4	4	31	23	54	1	1	5	10	5	10	15	4	2	4	2	6	18	21	21	18	39	1	0	1	0	1				7	7	3	4	3	11	6	10	1	17	8	21	6	3	3	1	3	7	3
13	4	4	29	22	51	2	0	11	8	11	8	19	3	0	3	0	3	11	21	11	21	32	1	0	1	0	1				3	7	5	3	7	7	5	11	8	10	8	22	1	1	10	1	0	11	7
14	4	4	28	34	62	1	0	6	10	6	10	16	1	1	1	1	2	28	18	28	18	46	0	0	0	0	0				8	6	2	3	4	12	6	10	5	28	9	28	4	4	9	0	2	11	4
15	4	4	40	23	63	0	1	9	12	9	12	21	3	2	3	2	5	14	28	18	24	42	1	0	1	0	1				6	5	3	4	5	10	7	9	6	13	12	28	4	3	11	1	2	14	5
5	4	4	30	24	54	0	0	6	9	6	9	15	3	1	3	1	4	18	21	18	21	39	1	0	1	0	1				6	6	3	4	4	10	6	10	3	16	8	21	7	6	5	1	2	8	4
2	4	4	30	21	51	2	0	8	4	8	4	12	5	0	5	0	5	13	26	13	26	39	0	0	0	0	0				4	9	4	1	7	8	2	14	3	13	4	26	1	0	4	1	2	7	7
3	4	4	28	22	50	1	0	7	11	7	11	18	5	1	5	1	6	15	17	15	17	32	1	0	1	0	1				6	5	3	4	5	9	7	9	2	14	10	17	2	1	7	2	2	11	5
4	4	4	26	28	54	2	2	10	8	14	4	18	4	2	6	0	6	18	18	20	16	36	0	0	0	0	0				5	5	4	4	6	9	7	11	6	18	6	18	1	2	7	3	0	10	10
5	4	4	24	18	42	1	1	9	9	9	9	18	2	2	2	2	4	9	15	13	11	24	0	0	0	0	0				4	6	4	3	8	8	6	8	7	9	7	15	0	1	8	1	2	11	8
6	4	4	30	15	45	2	0	5	14	5	14	19	0	0	0	0	0	10	16	10	16	26	0	0	0	0	0				4	3	3	6	5	8	9	7	5	10	14	16	0	3	9	0	0	9	5
9	4	4	28	34	62	0	2	8	8	10	6	16	0	1	0	1	1	26	20	28	18	46	0	1	0	1	1				2	4	2	5	4	12	5	15	8	26	8	20	1	1	9	0	0	9	4
14	4	4	31	28	59	0	2	12	11	15	8	23	2	3	5	0	5	16	20	18	14	36	0	0	0	0	0				4	6	6	3	6	9	6	10	10	16	8	20	1	6	10	1	2	13	8
18	4	4	20	27	47	1	2	8	5	12	1	13	2	1	2	1	3	19	15	19	15	34	0	0	0	0	0				6	7	3	3	6	10	5	11	6	19	4	15	0	1	6	1	0	7	10
19	4	4	25	24	49	2	0	8	10	8	10	18	4	2	4	2	6	16	15	16	15	31	0	0	0	0	0				5	5	4	4	7	9	7	8	4	17	8	14	1	0	6	0	4	10	7
20	4	3	33	24	57	0	3	10	13	13	10	23	2	6	5	3	8	14	20	18	16	34	0	0	0	0	0				5	5	3	5	6	6	7	9	8	14	7	20	1	1	11	3	2	16	8
shading differentiates embryos with different cells (control or reversine-treated) labeled.
[truncated: 7 more columns]

## Sheet: E3.5 - E4.5 movie
Supplementary Data 2: Chimera movie data E3.5 - E4.5
Embryo	Total cells			Cells at start of imaging			Abnormal events		INSIDE CELLS										OUTSIDE CELLS										Lost to tracking		Sister ICM death
									Total inside cells (survive & die)					Inside cell death					Total outside cells (survive & die)					Outside cell death
	Control	Reversine	Total	Control	Reversine	Total	Reversine	Control	Reversine	Control	Reversine & abnormal	Normal controls	Total inside	Reversine	Control	Reversine & abnormal	Normal controls	Total inside die	Reversine	Control	Reversine & abnormal	Normal controls	Total	Reversine	Control	Reversine & abnormal	Normal controls	Total outside die	Control	Reversine	Both survive	Both die	One dies	Total pairs
1	26	32	58	13	23	36	0	0	16	10	16	10	26	9	2	9	2	11	28	16	28	16	44	0	0	0	0	0	7	6	2	1	6	9
2	31	39	70	13	18	31	1	0	16	8	16	8	24	8	1	8	1	9	22	23	22	23	45	2	0	2	0	2	5	6	7	2	3	12
3	29	28	57	21	22	43	0	0	10	11	10	11	21	5	1	5	1	6	25	18	25	18	43	0	1	0	1	1	5	2	2	1	0	3
4	38	28	66	18	13	31	0	0	6	16	6	16	22	3	6	3	6	9	21	22	21	22	43	0	1	0	1	1	8	5	4	1	1	6
7	32	40	72	15	17	32	0	2	16	8	16	8	24	3	6	3	6	9	26	24	28	22	50	1	1	1	1	2	4	11	6	2	5	13
8	38	42	80	17	17	34	0	0	14	10	14	10	24	4	2	4	2	6	26	28	26	28	54	0	0	0	0	0	7	9	5	0	3	8
10	31	33	64	13	11	24	1	0	13	11	13	11	24	7	1	7	1	8	17	20	17	20	37	2	0	2	0	2	6	4	6	2	1	9
12	34	44	78	12	18	30	0	3	19	9	24	4	28	11	4	14	1	15	28	25	29	24	53	0	1	1	0	1	2	4	4	4	6	14
13	38	31	69	17	13	30	1	0	8	15	9	14	23	2	5	3	4	7	22	23	22	23	45	0	0	0	0	0	3	1	8	1	0	9
2	28	11	39	10	7	17	1	1	3	7	3	7	10	1	2	1	2	3	8	21	10	19	29	3	0	3	0	3	0	0	3	0	2	5
5	29	40	69	12	16	28	0	1	10	10	10	10	20	4	3	4	3	7	30	19	33	16	49	0	0	0	0	0	3	3	5	2	1	8
14	32	5	37	11	3	14	0	0	4	8	4	8	12	3	0	3	0	3	1	24	24	24	25	0	0	0	0	0	1	0	5	1	1	7
15	30	18	48	11	9	20	1	2	3	9	5	7	12	2	1	3	0	3	15	21	17	19	36	3	0	3	0	3	2	1	4	1	1	6
16	27	25	52	12	10	22	0	2	6	10	6	10	16	4	3	4	3	7	19	17	25	11	36	1	0	1	0	1	1	1	3	2	1	6
